# Supplementary material for: Mice with a diverse human T cell receptor repertoire selected on multiple HLA class I molecules
Source: Nat Commun. 2025 Jul 1;16:5432. doi: 10.1038/s41467-025-61306-y (PMC12216589; doi:10.1038/s41467-025-61306-y)
Supplement: Supplementary file 4 — Source Data [file 41467_2025_61306_MOESM4_ESM.xlsx]

## Sheet: Fig. 2B
	Fig. 2B. Thymocyte Populations. Cell numbers in Thymus
	Cell Type: CD8 SP				Cell Type: DP				Cell Type: CD5CD69				Cell Type: CD3CD8
	C57BL6/N	ABab-A2	ABab-I		C57BL6/N	ABab-A2	ABab-I		C57BL6/N	ABab-A2	ABab-I		C57BL6/N	ABab-A2	ABab-I
n1	22721	8361	41235		503000	416000	601000		183247	24512	38339		64183	15273	23525
n2	28146	5841	42882		486000	401000	606000		173448	16675	20677		72727	12028	10356
n3	37762	13753	70947		481000	283469	521000		151304	18975	42158		75438	11450	21419
n4	26925	26670	62211		454000	351719	377657		162022	18219	22756		66926	13420	17865
n5	14877	11592	95117		342178	446000	361273		148863	14719	31350		67948	9710	21911
		P value = 0.0016				P value = 0.0947				P value = 0.0248				P value = 0.0306
	Overall Group Differences (Multiple group comparison) using One-way ANOVA: P value = 0.0005				Overall Group Differences (Multiple group comparison) using One-way ANOVA: P value = 0.1480				Overall Group Differences (Multiple group comparison) using One-way ANOVA: P value < 0.0001				Overall Group Differences (Multiple group comparison) using One-way ANOVA: P value < 0.0001

## Sheet: Fig. 2C
	Fig. 2C. Thymocyte Populations. Cell Percentages in Thymus
	Cell Type: %CD8 SP				Cell Type: %DP				Cell Type: %DN				Cell Type: %CD4 SP
	C57BL6/N	ABab-A2	ABab-I		C57BL6/N	ABab-A2	ABab-I		C57BL6/N	ABab-A2	ABab-I		C57BL6/N	ABab-A2	ABab-I
n1	9.75	5.4	12.9		73.4	77.8	72.8		7.7	12.3	11.3		7.67	2.98	1.39
n2	10.7	4.93	12.7		68.1	79.8	74.3		10.4	12.3	10.3		9.25	1.97	1.22
n3	8.7	8.54	30.9		67.2	81	60.8		9.27	6.81	5.45		8.98	2.6	1.26
n4	8.03	6.95	27.1		66.8	76.3	78.5		11.2	12.2	14		9.34	3.2	3.21
n5	5.69	8.91	30.8		66.5	78.1	55.8		12.2	8.7	10.6		12.1	3.13	1.43
		P value = 0.0056				P value = 0.0495								P value = 0.0411
									P value = 0.8296
	P value = 0.0099
										P value = 0.9432
	Overall Group Differences (Multiple group comparison) using One-way ANOVA: P value = 0.0012				Overall Group Differences (Multiple group comparison) using One-way ANOVA: P value = 0.0271								Overall Group Differences (Multiple group comparison) using One-way ANOVA: P value < 0.0001
									Overall Group Differences (Multiple group comparison) using One-way ANOVA: P value = 0.9815

## Sheet: Fig. 2E
	Fig. 2E. %CD44high Populations. Cell Percentages in Spleen
	Cell Type: %CD44highCD8				Cell Type: %CD44highCD4
	C57BL6/N	ABab-A2	ABab-I		C57BL6/N	ABab-A2	ABab-I
n1	36.6	45.3	31.3		34.7	45.3	50.7
n2	35.2	51.4	27.8		31.1	49.1	47.9
n3	34.6	44.2	33.7		33.9	45.8	54.4
n4	28.7	47.3	35.4		26.3	46.4	50.5
n5	31.3	59.1	32.5		29.3	53.5	52.3
		P value = 0.0004				P value = 0.1299
	P value = 0.0007				P value <0.0001
	P value = 0.5700
	Overall Group Differences (Multiple group comparison) using One-way ANOVA: P value < 0.0001				Overall Group Differences (Multiple group comparison) using One-way ANOVA: P value < 0.0001

## Sheet: Fig. 3C
	Fig. 3C. HLA class I haplotype expression. ß2m antibody stained MFI comparison values
	HLA-I staining: ß2M MFI values
	Isotype	ABab-A2	ABab-I
n1	15.9	49.5	154
n2	12.6	57.6	134
n3	16.7	40.9	141
n4	15.8	66	95.3
n5	17.4	69	178
n6	13.3	42.5	204
n7	11.3	50.2	71
n8	16.1	55.3	197
n9	15.7	83.7	63
n10	14.9	52.1	117
n11	15.4	74.5	94
		P value = 0.0001
	Overall Group Differences (Multiple group comparison) using One-way ANOVA: P value < 0.0001

## Sheet: Fig. 4B
	Fig. 4B. Phenotypic characterization of peripheral CD8 T cells in ABab-I mice. Blood Counts
	Absolute CD3+CD8+ T cell numbers/µl blood
	C57BL6/N	ABab-A2	ABab-I
n1	1193.1	213.6	327.4
n2	850.5	172.9	264.9
n3	491.8	192.6	290.3
n4	934.8	163.8	256.1
n5	1325.5	135.2	210.1
n6	1263.8	105.1	283.7
n7	1061.3	134.6	225.3
n8	741.6	95.7	408.2
n9	779.2	119.3	431
n10		89	124.7
n11		90	240.6
n12		100	140.2
n13		112	151.8
n14		92	435.5
n15		66	198.9
n16		96	449
n17		137	178.6
n18		95	273.8
n19		122	390.8
n20		177	440
n21		142	97.9
n22		110	277.4
n23		168	415.5
n24		141	119.6
n25		156	307.2
n26		89	277.2
n27		90	312.2
n28		100	505.4
n29		112	402.1
n30		92	365.3
n31		66	262.2
n32		96	200.4
n33			335.9
n34			438.9
n35			266.6
n36			126.2
n37			322.4
n38			539.9
n39			446.5
n40			406.9
n41			603.3
n42			433.8
n43			243.4
n44			454.7
n45			702.5
n46			503.5
n47			315.3
n48			278.7
n49			627.4
n50			863.1
n51			416.5
n52			132.1
n53			459.6
n54			270
n55			295
n56			223
n57			292
n58			259
n59			513
n60			399
		P value <0.0001
	Overall Group Differences (Multiple group comparison) using One-way ANOVA: P value < 0.0001

## Sheet: Fig. 4C
	Fig. 4C. Phenotypic characterization of peripheral CD4 T cells in ABab-I mice. Blood Counts
	Absolute CD3+CD4+ T cell numbers/µl blood
	C57BL6/N	ABab-A2	ABab-I
n1	577	400	267
n2	1044	318	116
n3	1254	468	126
n4	1437	430	351
n5	757	386	102
n6	701	378	415.4
n7	921	361	292.7
n8	739.6	359.2	273.3
n9	733.6	281.8	288.5
n10		335.3	140
n11		349.646	251.5
n12		166.935	305.2
n13		238.452	188.6
n14		779.3	359.3
n15		324	350.5
n16		498.9	235.9
n17		547.8	264.1
n18		469.5	263.9
n19		419.3	352.4
n20		359.2	342.4
n21		281.8	309.3
n22		335.3	379.1
n23		349.646	392.5
n24		166.935	304.4
n25		238.452	571.1
n26		441.352	279.9
n27		317.043	170.9
n28		319.699	207.8
n29		192.5	392.5
n30		236.2	241
n31		415.5	248.5
n32		607.6	256.3
n33			438.7
n34			400.6
n35			320.4
n36			434.6
n37			468.8
n38			477.5
n39			434.9
n40			338.5
n41			378.3
n42			391.2
n43			320.3
n44			433.3
n45			518.4
n46			566.2
n47			548.8
n48			447.8
n49			107.8
n50			380.2
n51			577.5
n52			353.1
n53			253.5
n54			366.6
n55			559.7
n56			527.7
n57			444
n58			226.7
n59			362.9
n60			298.1
		P value = 0.3064
	Overall Group Differences (Multiple group comparison) using One-way ANOVA: P value < 0.0001

## Sheet: Fig. 4D
	Fig. 4D. Phenotypic characterization of peripheral T cells in ABab-I mice. Blood.
	CD8/CD4 ratio values based on absolute numbers in peripheral blood
	C57BL6/N	ABab-A2	ABab-I
n1	0.9	0.4	0.5
n2	0.6	0.3	0.9
n3	0.8	0.3	0.8
n4	0.7	0.4	0.9
n5	0.7	0.5	0.7
n6	0.717612	0.222758	0.3603
n7	0.660344	0.282949	0.61303
n8	0.661054	0.213869	0.81867
n9	0.611786	0.260285	0.39259
n10	0.675075	0.23814	0.76744
n11	0.602236	0.174408	1.24306
n12		0.267168
		P value < 0.0001
	Overall Group Differences (Multiple group comparison) using One-way ANOVA: P value < 0.0001

## Sheet: Fig. 4F
	Fig. 4F. Phenotypic characterization of peripheral CD8 T cells in ABab-I mice. Spleen and lymph nodes.
	Absolute CD3+CD8+ T cell numbers/mouse
	ABab-A2	ABab-I
n1	958678	2001316
n2	886097	2510526
n3	812828	2631571
n4	655258	1972493
n5	642947	3342806
n6	763532
n7	752127
	P value < 0.0001

## Sheet: Fig. 4G
	Fig. 4G. Phenotypic characterization of peripheral CD4 T cells in ABab-I mice. Spleen and lymph nodes.
	Absolute CD3+CD4+ T cell numbers/mouse
	ABab-A2	ABab-I
n1	4424670	6773684
n2	4424670	4902632
n3	4273381	3508761
n4	4247942	5168310
n5	3441758	3959210
n6	3010295
n7	2607863
	P value = 0.0899

## Sheet: Fig. 4H
	Fig. 4H. Phenotypic characterization of peripheral T cells in ABab-I mice. Spleen and lymph nodes.
	CD8/CD4 ratio values based on absolute numbers in lymphoid organs
	ABab-A2	ABab-I
n1	0.216667	0.295455
n2	0.200263	0.512077
n3	0.190207	0.75
n4	0.154253	0.381651
n5	0.186808	0.844311
n6	0.25364
n7	0.288407
n8	0.213869
n9	0.260285
n10	0.23814
n11	0.174408
n12	0.267168
	P value = 0.0002

[truncated: 24 more sheets: Fig. 5A, Fig. 5B, Fig. 5C, Fig. 5D, Fig. 5E, Fig. 5F, Fig. 6A, Fig. 6B, Fig. 7A, Fig. 7B, Fig. 7C, Fig. 7D, Fig. 8A, Fig. 8B, Fig. 8C, Fig. 8D, Fig. 9B, Supplementary Fig. 1, Supplementary Fig. 3B, Supplementary Fig. 6A …]
